# Supplementary material for: Sequence of the Mitochondrial Genome of Lactuca virosa Suggests an Unexpected Role in Lactuca sativa’s Evolution
Source: Front Plant Sci. 2021 Jul 26;12:697136. doi: 10.3389/fpls.2021.697136 (PMC8350775; doi:10.3389/fpls.2021.697136)
Supplement: Supplementary file 2 [file Data_Sheet_2.xlsx]

## Sheet: Table S1
Table S1. Accessions used to build Lactuca spp. mtDNAs
Species	Accession	Genbank	Country of origin	Illumina PE reads
L. sativa	LACWENDEL	Enza Zaden	NLD	ERS5266978
L. sativa	LAC004500	Enza Zaden	GRC	ERS5267070
L. sativa	UC12100	UCAL	USA	ERS5267071
L. saligna	LAC008020	Enza Zaden	AZE	ERS5267072
L. serriola	LAC005780	Enza Zaden	NZL	ERS5267075
L. serriola	CGN004799	CGN (WUR)	IRQ	ERS5267073
L. virosa	LAC006941	Enza Zaden	NLD	ERS5267078
L. virosa	CGN013357	CGN (WUR)	ESP	ERS5267076
L. virosa	CGN019045	CGN (WUR)	ITA	ERS5267077

## Sheet: Table S2
Table S2. List of accessions used to build phylogenie in Figure 2
Species	Isolate	GenBank acc.		Species	Isolate	GenBank acc.
L. dregeana	dre3599	MT002880.1		L. saligna	335PJM05	KU586728.1
	dre537	MT002882.1			sal948	MT002897.1
	dre528	MT002881.1			GAT-bg182	AJ633336.1
L. indica	676-1-1	KF732067.1			TENN-Beck6311	HQ161960.1
	676-1-3	KF732063.1		L. scandens	S_s_1	LR743485.1
	676-1-5	KF732064.1			S_s_2	LR743486.1
	676-2-3	KF732066.1			S_s_3	LR743487.1
	676-2-5	KF732065.1			1367-1	KF732051.1
	676-2-8	KF732068.1			1367-2-9	KF732056.1
	-	AY862579.1			1367-2-12	KF732054.1
	KUS-F18913	KT249887.1			1367-2-15	KF732055.1
	KUS-F20287	KT249885.1			1367-5	KF732052.1
	KUS-F20331	KT249886.1			1367-7	KF732053.1
	LAC120	KF485653.1			1378-5-10	KF732057.1
	LAC121	KF485654.1			1378-5-11	KF732058.1
	PL2011042509-1	KF732062.1			1378-5-15	KF732059.1
L. sativa	sat1267	MT002890.1		L. serriola	TENN:Estes	HQ172902.1
	sat1266	MT002892.1			ser3600	MT002895.1
	sat1224	MT002889.1			ser3597	MT002893.1
	sat21	MT002891.1			ser3598	MT002894.1
	S17	KT074399.1			ser1249	MT002896.1
	S14	KT074396.1			P2140:10	KT249919.1
	S12	KT074395.1			LAC-131	KF485662.1
	S11	KT074394.1			GLM86436	KT249806.1
	S10	KT074393.1			GLM80885	KT249804.1
	S9	KT074392.1			GLM79461	KT249805.1
	S8	KT074391.1			GLM79348	KT249812.1
	S5	KT074388.1			GLM76900	KT249808.1
	S4	KT074387.1			GLM76714	KT249814.1
	S1	KT074384.1			GLM76317	KT249810.1
	PJMs.n.1	KU586729.1			GLM76306	KT249809.1
	ndre1191	MT002888.1			GLM75746	KT249811.1
	ndre961	MT002887.1			GLM74487	KT249807.1
	-	MF510833.1			GLM74252	KT249813.1
	g4	KY946001.1			GLM73765	KT249853.1
	-	KY941102.1			GLM73604	KT249879.1
	GLM77941	KT249801.1			GLM73541	KT249815.1
	GLM75924	KT249802.1			GLM64115	KT249882.1
	GLM66916	KT249803.1			GAT-bg95	AJ633332.1
	GAT-bg207	AJ633337.1			GAT-bg94	AJ633331.1
	Lactucas133	AY504693			340ASA11bis	KU586730.1
L. sibirica	MA821775	KU586731.1		L. virosa	Lvir01198	MT002898.1
	LAC-128	KF485660.1			GAT-bg181	AJ633335.1
	GAT-bg145	AJ633341.1			166PJM12	KU586734.1

## Sheet: Table S3
Table S3. List of primers used to determine mtDNA enrichment by qPCR
Name	Sequence	Targeted Gene	Function
N18S-1F	ACTCCGCTGGCACCTTATGAG	18S nuclear rRNA gene	qPCR quantification of the nuclear DNA
N18S-1R	GTGGTGCCCTTCCGTCAATTC
mt18S-1F	CGAGTGCGCGATCATGACAAG	18S mitochondrial rRNA gene	qPCR quantification of the mtDNA
mt18S-1R	CGCCCAGTCATTCCGAAGAAC
NAD3-1F	TCGGTGTTCCTTTTCCATTTGC	Nad3 mitochondrial gene	qPCR quantification of the mtDNA
NAD3-1R	AAAACGACTTCTGGCATCACCG
rbcL-12-F	CAGTTCGGTGGAGGAACTTTAG	RbclL plastid gene	qPCR quantification of the cpDNA
rbcL-12-R	GCAAGATCGCGTCCCTCATTAC

## Sheet: Table S4
Table S4. List of Lactuca accessions and corresponding mitochondrial information per run
Species	Accession	Total pairs of reads	mtDNA pairs of reads	% mtDNA reads	Mean mtDNA coverage
L. sativa	LACWendel	2078368	1115984	53.7	738
	LAC004500	3421619	1351119	39.5	922
	UC12100	4074617	432466	10.6	308
L. saligna	LAC008020	3045626	546756	18	379
L. serriola	CGN004799	2223544	613915	27.6	421
	LAC005780	3400414	1948515	57.3	1362
L. virosa	CGN013357	2908860	1014391	34.9	670
	CGN019045	2171041	195663	9	132
	LAC006941	2568696	128036	5	86

## Sheet: Table S5
Table S5. Proportions of Lactuca spp. mitochondrial genomes corresponding to genes and other identified features
Species	L. sativa	L. saligna	L. serriola	L. virosa
Accession(s)	LACWendel LAC004500 UC12100	LAC008020	CGN004799 LAC005780	CGN013357 CGN019045 LAC006941
Genome size	363324	368269	367647	373019
Repeated sequences	50521	47692	56132	54061
Genome complexity	312803	320577	311515	318958
Protein genes	32907	32907	32907	32907
Single-copy protein genes	29697	29697	29697	29697
rRNA genes	11352	11352	11352	11352
Single-copy rRNA genes	5676	5676	5676	5676
tRNA genes	2230	2230	2304	2230
Single-copy tRNA genes	1918	1918	1918	1918
Plastid insertions	1957	3359	3359	1957
Linear plasmid genes	0	5952	319	5636
Transcribed ORFs*	2559	2559	2559	2559
Coding content*
Known genes	51005	58359	52800	56641
Single-copy genes	41807	49161	43528	47443
% Genes	14	15.8	14.4	15.2
% Single-copy genes	13.4	15.3	14	14.9
% Repeated sequences	13.9	13	15.3	14.5
*Confirmed from RNA-seq for L. sativa. Hypothetical for L. saligna, L. serriola & L. virosa

## Sheet: Table S6
Table S6. Identified genes in Lactuca spp. mitochondrial genomes
Species	L. sativa	L. saligna	L. serriola	L. virosa
Accession(s)	LACWendel LAC004500 UC12100	LAC008020	CGN004799 LAC005780	CGN013357 CGN019045 LAC006941
Complex I
nad1	+	+	+	+
nad2	+	+	+	+
nad3	+	+	+	+
nad4	+	+	+	+
nad4L	+	+	+	+
nad5	+a	+a	+a	+a
nad6	+	+	+	+
nad7	+	+	+	+
nad9	+	+	+	+
Complex II
sdh4	Ψb	Ψb	Ψb	Ψb
Complex III
cob	+	+	+	+
Complex IV
cox1	+	+	+	+
cox2	+	+	+	+
cox3	+	+	+	+
Complex V
atp1	2c	2c	2c	2c
atp4	+	+	+	+
atp6	+	+	+	+
atp8	+	+	+	+
atp9	+	+	+	+
Cytochrome c biogenesis
ccmB	2	2	2	2
ccmC	+	+	+	+
ccmFN	+	+	+	+
ccmFC	+	+	+	+
Ribosome
rps3	+	+	+	+
rps4	2d	2d	2d	2d
rps12	+	+	+	+
rps13	+	+	+	+
rpl5	+	+	+	+
rpl10	+	+	+	+
rpl16	+	+	+	+
Other proteins
matR	+	+	+	+
mttB	+	+	+	+
Linear plasmid genes
dpo	-	+	+	+
rpo	-	+	-	+
tRNA
trnN(GUU)Cp	+	+	+	+
trnD(GUC)Cp	2	2	3	2
trnC(GCA)	+	+	+	+
trnE(UCC)	+	+	+	+
trnQ(UGG)	+	+	+	+
trnH(GUG)	+	+	+	+
trnK(AAA)	2	2	2	2
trnMe(CAU)	3	3	3	3
trnMf(CAU)	2	2	2	2
trnF(GAA)	+	+	+	+
trnP(UGG)	+	+	+	+
trnP(UGG)Cp	+	+	+	+
trnS(GCU)	3	3	3	3
trnS(UGA)	+	+	+	+
trnT(UGU)	4	4	4	4
trnT(GGU)	+	+	+	+
trnW(CCA)Cp	+	+	+	+
trnY(GUA)	+	+	+	+
rRNA
rrn5	2	2	2	2
rrn18	2	2	2	2
rrn26	2	2	2	2
ORFs
orf15	+	+e	+e	+e
orf43	+	+e	+e	+e
orf47	+	+e	+e	+e
orf52a	+	+e	+e	+e
orf52b	+	+e	+e	+e
orf163	+	+e	+e	+e
orf278	+	+e	+e	+e
Ψ	Pseudo-gene
a	Two copies of exons 2,3 & 4
b	sdh4 is a pseudogene in Lactuca mtDNAs
c	The second copy of atp1 is a shorter variant
d	The second copy of rps4 is a shorter variant
e	Evidence for expression in L. sativa, supposed in others
Cp	tRNA of plastidial origin

## Sheet: Table S7
Table S7. Repeated sequences of Lactuca mitochondrial genomes. The sizes are indicated. Numbers in parenthesis indicate number of repeats when more than two.
Species	L. sativa	L. saligna	L. serriola	L. virosa	mtDNAs from (Kozik et al., 2019)
Accession(s)	LACWendel LAC004500 UC12100	LAC008020	CGN004799 LAC005780	CGN013357 CGN019045 LAC006941
R01	34696	30534	30589	34705	LR-M+LR-N
R02	10430	10433	10430	10430	LR-R
R03	3552	4048	10137	3552	LR-T
R04	576 (3)	1 218 (3a)	576 (3)	4 116 (3)	X-01
R05	215	215	215	215	X-02
R06	186	186	186	186	X-03
R07	137	137b	137	137	X-04
R08	131	131	131	131	X-05
R09	123	123	123 (3)	123	X-06
R10	119 (3)	119 (3)	119 (3)	119 (3)	X-08
R11	117	117	117	117	X-09
R12	97 (4)	99	97 (4)	97 (4)	X-10
R13	88	88	88	88	X-11
R14	68	68	68	68	X-12
R15	65	65	65	65	X-13
R16	64	64	64	64	X-14
R17	62 (3)	62 (3)	62 (3)	62 (3)	X-15
Rsal	1c	122	1c	1c	X-07
Rser	1c	1c	3905	1c	-d
a The third copy of repeat R04 in L. saligna is a short fragment of 860 bp
b R07 is not proper repeat in L. saligna. The sequence exists in two copies but both show a SNP at position 100 (T to G, R07B) or 103 (C to T, R07A)
c Sequence presents once, not a repeat
d Not present in MK820672.1
